# Supplementary material for: Loci and candidate genes conferring resistance to soybean cyst nematode HG type 2.5.7
Source: BMC Genomics. 2017 Jun 14;18:462. doi: 10.1186/s12864-017-3843-y (PMC5471737; doi:10.1186/s12864-017-3843-y)
Supplement: Supplementary file 1 — Source and phenotype data of 200 soybean accessions. (XLSX 19 kb) [file 12864_2017_3843_MOESM1_ESM.xlsx]

## Sheet: Sheet1
Additional file 1 Source and phenotype data of 200 soybean accessions.
Name	Country	Latitude (°N)	Longitude (°W)	Female Index
7803green	China	23.385	108.165	0
Fenchenzao	China	27.165	115.81	0
Changsha2	China	27.42	111.365	0
Panstone	China	29.275	120	0
Youchun05-4	China	31.125	112.14	0
Nmeidou	China	37.185	105.78	0
TN13	China	43.35	126.285	0
Meidou	China	31.125	112.14	4.87
Hubuzhi	China	37.385	112.235	5.83
Thon	China	25.76	117.95	6.83
QH28	China	36.225	118.31	6.84
Daidou1	China	31.125	112.14	7.76
Jheidou	China	37.385	112.235	8.69
Fu8	China	23.385	108.165	8.9
Small yellow	China	37.385	112.235	9.39
Sgreen	China	25.76	117.95	9.9
S03-3046	China	48.29	128.08	10.68
Dsmall pod	China	32.825	118.875	10.78
Z7016	China	33.725	113.3	11.58
Huaiyin	China	32.825	118.875	11.91
Red Zhu	China	27.42	111.365	13.06
LD11	China	36.225	118.31	13.06
HF29	China	48.29	128.08	13.37
Bigwu	China	23.385	108.165	14.08
Xian3	China	48.29	128.08	14.21
DN L-13	Canada	43.4	79.25	15.41
Datenhei	China	39.19	116.285	16.42
297	Canada	43.4	79.25	16.65
Hedou	China	22.715	113.325	17.28
Summerhei	China	37.385	112.235	17.46
Peixianyoudou	China	32.825	118.875	17.5
Clark	America	34.65	91.915	17.61
Fall bean	China	25.76	117.95	17.71
Lu4	China	36.225	118.31	17.81
Heiwudou	China	19.1	109.71	19.41
HF45	China	48.29	128.08	19.41
Amsoy	America	41.83	92.905	20.28
Nanganqin	China	39.19	116.285	20.6
HX1	China	22.715	113.325	20.64
Domaka Tolisa	Yugoslavia	46.3	14.3	20.72
JL47	China	43.35	126.285	21.75
Pixanpurple	China	32.825	118.875	21.77
LN2	China	40.845	121.995	23.67
PI486355	America	41.83	92.905	24.69
Shishengchangye	Japan	35.41	139.44	24.99
Ken15	China	48.29	128.08	25.27
B4834	China	48.29	128.08	25.6
Gxijangdou	China	30.11	102.76	26.43
S30	China	48.29	128.08	26.62
FZmoshidou	China	48.29	128.08	26.86
Fendiyellow	China	43.35	126.285	27.1
Y15	China	33.725	113.3	27.55
Peking	America	40.42	74	29.01
Heidou3	China	22.715	113.325	29.35
Short Nidou	China	27.42	111.365	30.04
B1873	China	48.29	128.08	32.18
Qan253	China	25.76	117.95	32.44
Williams82	America	41.83	92.905	32.83
DN44	China	48.29	128.08	33.38
H05-31	China	48.29	128.08	33.54
S04-5804	China	48.29	128.08	35.1
M9449	China	31.895	116.955	35.13
XC24	China	27.42	111.365	36.1
LD3	China	40.845	121.995	36.79
Ken14	China	48.29	128.08	40.08
HX8	China	22.715	113.325	40.84
Qan7	China	25.76	117.95	44.72
TD50	China	40.845	121.995	44.76
Wudou	China	27.165	115.81	48.31
Boige du	Germany	52.31	13.2	50.36
Harvest10	China	48.29	128.08	51.32
NF15	China	48.29	128.08	52.36
Fendou72	China	37.385	112.235	52.98
H05-991	China	48.29	128.08	53.68
Suinong4	China	48.29	128.08	55.07
Lhang	China	22.715	113.325	55.52
2340322	China	30.11	102.76	57.35
Yapiche	China	48.29	128.08	57.66
K29	China	48.29	128.08	58.03
Wudou	China	31.125	112.14	58.52
DN47	China	48.29	128.08	58.75
Bmoshi	China	43.35	126.285	58.87
HYoutai	China	43.35	126.285	59.14
B1361	China	48.29	128.08	59.83
Xian2	China	48.29	128.08	59.95
Heilongjiang41	China	48.29	128.08	60.26
HJ423	China	44.49	111.695	60.92
HX3	China	22.715	113.325	61.84
S28	China	48.29	128.08	62.96
H04-1824	China	48.29	128.08	64.06
Chamoshidou	China	43.35	126.285	65.34
Big black	China	36.225	118.31	66.09
LX1	China	48.29	128.08	66.14
Dami	China	31.125	112.14	66.15
J89	China	43.35	126.285	66.86
DN594	China	48.29	128.08	66.93
MD14	China	44.49	111.695	67.31
DN1068	China	48.29	128.08	68.82
Short early	China	32.825	118.875	69.03
HF25	China	48.29	128.08	70.35
DN07-909	China	48.29	128.08	70.37
JN20	China	43.35	126.285	71.65
Cdou1	China	37.34	84.79	72.78
Sudou	China	29.275	120	72.79
S02-339	China	48.29	128.08	73.67
B1484	China	48.29	128.08	74.74
HC6	China	22.715	113.325	74.99
Z35	China	40.145	116.275	77.49
L98072	China	40.845	121.995	78.86
Qhei	China	48.29	128.08	79.21
TF8	China	40.845	121.995	79.48
SN1	China	48.29	128.08	79.76
Ken18	China	48.29	128.08	80.64
ZD107	China	33.725	113.3	80.88
Stone	China	39.19	116.285	81.03
Jin13	China	39.19	116.285	82.3
K04-8579	China	48.29	128.08	83.23
Z10	China	40.145	116.275	85.26
HN37	China	48.29	128.08	86.32
HH38	China	48.29	128.08	88.55
NF11	China	48.29	128.08	89.75
DN48	China	48.29	128.08	90.64
Z30	China	40.145	116.275	91.01
Sui20	China	48.29	128.08	94.28
Baiqidou	China	40.845	121.995	94.75
L-79	Canada	43.4	79.25	100.36
Heinong33	China	48.29	128.08	100.69
Small Moshi	China	48.29	128.08	102.25
LP03-11	China	48.29	128.08	104.12
DN43	China	48.29	128.08	108.31
Lonqan	China	48.29	128.08	113.76
F310	China	25.76	117.95	114.05
S03-3952	China	48.29	128.08	119.19
Dongnong8004	China	48.29	128.08	120.28
760	Canada	43.4	79.25	121.09
Z27	China	40.145	116.275	125.66
HH48	China	48.29	128.08	126.04
Greengun	China	35.385	108.22	132.81
Keburi	Japan	35.41	139.44	133.3
JL30	China	43.35	126.285	134.29
HN48	China	48.29	128.08	135.39
V111-4	China	43.35	126.285	136.85
JZ4	China	40.845	121.995	148.5
S04-6018	China	48.29	128.08	149.94
HJ04-528	China	44.49	111.695	151.41
Heimodou	China	43.35	126.285	159.25
DY2004-5	China	43.35	126.285	161.53
HF47	China	48.29	128.08	161.96
SN14	China	48.29	128.08	162.71
Tiefeng31	China	40.845	121.995	164.69
Hangbaodou	China	40.845	121.995	166.39
MF1	China	48.29	128.08	176.25
Heersong2	Ukraine	50.28	30.29	176.4
SN25	China	48.29	128.08	180.61
HH45	China	48.29	128.08	181.01
Z03-5179	China	40.145	116.275	181.76
HN44	China	48.29	128.08	183.08
Fenshou6	China	48.29	128.08	187.89
Nova	Italy	41.54	12.3	188.28
Maple Arrow	Canada	43.4	79.25	190.94
Z6	China	40.145	116.275	190.97
DN93046	China	48.29	128.08	191.32
Cateye	China	37.34	100.295	192.25
Jishanpu	China	48.29	128.08	192.78
Aika166	Rumania	44.23	26.1	195.01
TD51	China	40.845	121.995	195.29
Yanbojin	China	48.29	128.08	196.14
TD58	China	40.845	121.995	197.71
DN42	China	48.29	128.08	198.46
HJ4403	China	48.29	128.08	200
Dunajika	Russia	61.5	98	202.32
Douludou	China	43.35	126.285	202.91
Electron	Canada	43.4	79.25	205.53
Duomala	Yugoslavia	46.3	14.3	220.8
JN21	China	43.35	126.285	222.01
K30	China	48.29	128.08	232.4
Zhonghuang35	China	40.145	116.275	235.07
DN163	China	48.29	128.08	237.71
Conrad	America	41.83	92.905	238.85
4yellow	China	48.29	128.08	238.92
JD12	China	39.19	116.285	239.75
60hanchang	China	40.845	121.995	257.93
S29	China	48.29	128.08	264.81
KB1	China	48.29	128.08	265.04
Cse	China	43.35	126.285	269.45
SH10	China	48.29	128.08	271.18
Tejia	China	40.845	121.995	273.61
TD52	China	40.845	121.995	280.88
DN49	China	48.29	128.08	282.17
HN51	China	48.29	128.08	291.8
BF9	China	48.29	128.08	292.81
Early18	China	40.145	116.275	296.76
HF50	China	48.29	128.08	325.33
HN55	China	48.29	128.08	326.79
KX3	China	40.145	116.275	328.73
J100	China	43.35	126.285	330.8
Gonye04-141	China	43.35	126.285	349.24
MD9	China	44.49	111.695	371.29
TJ4	China	43.35	126.285	478.7
Huajian1	China	48.29	128.08	469.5
