# Supplementary material for: Loci and candidate genes conferring resistance to soybean cyst nematode HG type 2.5.7
Source: BMC Genomics. 2017 Jun 14;18:462. doi: 10.1186/s12864-017-3843-y (PMC5471737; doi:10.1186/s12864-017-3843-y)
Supplement: Supplementary file 3 — Gene models in the flanking regions of peak SNP. (XLSX 26 kb) [file 12864_2017_3843_MOESM3_ESM.xlsx]

## Sheet: Sheet1
Additional file 3 Gene models in the flanking regions of peak SNP.
Chromosome	Peak SNP	Physical position (bp)	Gene model	Start(bp)	End(bp)	Functional annotation
7	rs35898587	35898587	Glyma.07G189400	35695548	35700006	PapD-like superfamily protein
7			Glyma.07G189500	35711659	35715462	sugar transporter 1
7			Glyma.07G189600	35734273	35734768	Beta-1,3-N-Acetylglucosaminyltransferase family protein
7			Glyma.07G189700	35741646	35743690	ARM repeat superfamily protein
7			Glyma.07G189800	35755628	35760756	F-box/RNI-like superfamily protein
7			Glyma.07G189900	35774152	35779813	NAD(P)H dehydrogenase B2
7			Glyma.07G190000	35792163	35793619	FAD-binding Berberine family protein
7			Glyma.07G190100	35800280	35801744	F-box family protein
7			Glyma.07G190200	35805262	35811287	Transducin/WD40 repeat-like superfamily protein
7			Glyma.07G190300	35813112	35816731	riboflavin kinase/FMN hydrolase
7			Glyma.07G190500	35821203	35821727	LysM domain (LysM)
7			Glyma.07G190600	35824136	35834837	Transducin/WD40 repeat-like superfamily protein
7			Glyma.07G190700	35835747	35841139	Calmodulin-binding protein
7			Glyma.07G190900	35851907	35853732	sphingosine kinase 1
7			Glyma.07G191000	35856065	35858076	Vacuolar protein sorting-associated protein VPS28 family protein
7			Glyma.07G191100	35864926	35869051	endonuclease 4
7			Glyma.07G191200	35869506	35874125	alternative NAD(P)H dehydrogenase 2
7			Glyma.07G191500	35896463	35900509	HAL2-like
7			Glyma.07G191600	35900907	35909778	secretory carrier 3
7			Glyma.07G191700	35911567	35919569	Protein of unknown function (DUF707)
7			Glyma.07G192000	35937000	35942456	bromodomain 4
7			Glyma.07G192100	35958238	35966240	Transducin/WD40 repeat-like superfamily protein
7			Glyma.07G192200	35978187	35984730	STRUBBELIG-receptor family 3
7			Glyma.07G192500	36025331	36034211	SNF2 domain-containing protein / helicase domain-containing protein / zinc finger protein-related
7			Glyma.07G192700	36045428	36052232	serine carboxypeptidase-like 31
7			Glyma.07G192800	36063174	36066134	terpene synthase 04
7			Glyma.07G192900	36076875	36079545	NAC domain containing protein 25
7			Glyma.07G193000	36097934	36098797	Toll-Interleukin-Resistance (TIR) domain family protein
7	rs36423980	36423980	Glyma.07G193700	36227234	36234228	homolog of yeast oxidase assembly 1 (OXA1)
7			Glyma.07G193800	36241212	36245803	Protein of unknown function (DUF1218)
7			Glyma.07G193900	36249785	36251800	Dof-type zinc finger DNA-binding family protein
7			Glyma.07G194000	36265158	36270481	proline-rich spliceosome-associated (PSP) family protein
7			Glyma.07G194200	36276988	36282713	plus-3 domain-containing protein
7			Glyma.07G194300	36288433	36293375	cytochrome P450, family 71, subfamily A, polypeptide 26
7			Glyma.07G194400	36294553	36297818	cytochrome P450, family 71, subfamily A, polypeptide 22
7			Glyma.07G194500	36299022	36307763	WAPL (Wings apart-like protein regulation of heterochromatin) protein
7			Glyma.07G194600	36313750	36315210	FRS (FAR1 Related Sequences) transcription factor family
7			Glyma.07G194800	36326338	36337611	C-terminal domain phosphatase-like 1
7			Glyma.07G194900	36339883	36344160	Tetratricopeptide repeat (TPR)-like superfamily protein
7			Glyma.07G195000	36346694	36349527	Clathrin light chain protein
7			Glyma.07G195100	36354678	36359664	Protein kinase superfamily protein
7			Glyma.07G195300	36383490	36386028	Aluminium induced protein with YGL and LRDR motifs
7			Glyma.07G195400	36395763	36399680	RING/U-box superfamily protein
7			Glyma.07G195500	36411199	36419729	transcription factor-related
7			Glyma.07G195700	36428858	36434430	DNA mismatch repair protein MutS, type 2
7			Glyma.07G195800	36434181	36435212	Rubber elongation factor protein (REF)
7			Glyma.07G195900	36437193	36449264	AAA-type ATPase family protein
7			Glyma.07G196000	36452344	36455168	RING membrane-anchor 1
7			Glyma.07G196200	36467730	36473781	lsd one like 2
7			Glyma.07G196300	36478608	36479983	Uncharacterised protein family (UPF0497)
7			Glyma.07G196400	36480530	36482519	Pentatricopeptide repeat (PPR) superfamily protein
7			Glyma.07G196500	36483372	36490967	phosphate 2
7			Glyma.07G196700	36499658	36504113	Ribosomal protein L21
7			Glyma.07G196800	36509005	36518982	lipoxygenase 3
7			Glyma.07G196900	36519060	36522397	P-loop containing nucleoside triphosphate hydrolases superfamily protein
7			Glyma.07G197000	36523193	36529903	Protein of unknown function (DUF616)
7			Glyma.07G197100	36546331	36549068	Protein of unknown function (DUF506)
7			Glyma.07G197200	36565010	36569999	Protein kinase superfamily protein
7			Glyma.07G197300	36576033	36576730	basic helix-loop-helix (bHLH) DNA-binding superfamily protein
7			Glyma.07G197500	36593583	36594299	Arabidopsis protein of unknown function (DUF241)
7			Glyma.07G197600	36595254	36599804	DNAJ heat shock N-terminal domain-containing protein
7			Glyma.07G197700	36603278	36606329	Transcription factor jumonji (jmj) family protein / zinc finger (C5HC2 type) family protein
8	rs7622492 rs7631207 rs7640250 rs7661660 rs7662003 rs7664479 rs7671170	7622492 7631207 7640250 7661660 7662003 7664479 7671170	Glyma.08G096900	7424893	7426785	Tetratricopeptide repeat (TPR)-like superfamily protein
8			Glyma.08G097100	7432418	7434453	Aldolase-type TIM barrel family protein
8			Glyma.08G097200	7435705	7438009	Aldolase-type TIM barrel family protein
8			Glyma.08G097300	7438010	7444035	Aldolase-type TIM barrel family protein
8			Glyma.08G097400	7447073	7448398	receptor like protein 29
8			Glyma.08G097600	7460359	7463786	BED zinc finger ;hAT family dimerisation domain
8			Glyma.08G097700	7468456	7476125	RNA-binding KH domain-containing protein
8			Glyma.08G097800	7478545	7486117	ornithine-delta-aminotransferase
8			Glyma.08G097900	7489720	7494791	TEOSINTE BRANCHED 1, cycloidea and PCF transcription factor 2
8			Glyma.08G098000	7509831	7513791	F-box family protein
8			Glyma.08G098100	7516136	7520314	Tetratricopeptide repeat (TPR)-like superfamily protein
8			Glyma.08G098200	7523030	7524248	inositol transporter 2
8			Glyma.08G098300	7524252	7525550	inositol transporter 2
8			Glyma.08G098400	7526219	7532209	inositol transporter 2
8			Glyma.08G098500	7546703	7551491	inositol transporter 2
8			Glyma.08G098700	7556899	7565943	ALG6, ALG8 glycosyltransferase family
8			Glyma.08G099300	7594291	7596215	RNA helicase 1
8			Glyma.08G099400	7597975	7602099	CBL-interacting protein kinase 23
8			Glyma.08G099500	7605286	7615352	IAP-like protein 1
8			Glyma.08G099600	7615842	7620277	Chaperone DnaJ-domain superfamily protein
8			Glyma.08G099700	7628001	7633559	Metallo-hydrolase/oxidoreductase superfamily protein
8			Glyma.08G099900	7656505	7660430	Remorin family protein
8			Glyma.08G100000	7667678	7669517	Ribosomal L38e protein family
8			Glyma.08G100100	7673674	7680574	auxin response factor 8
8			Glyma.08G100300	7704284	7709726	Galactosyltransferase family protein
8			Glyma.08G100400	7713023	7714997	alpha/beta-Hydrolases superfamily protein
8			Glyma.08G100500	7719123	7720974	F-box/RNI-like superfamily protein
8			Glyma.08G100700	7725844	7728512	RING/U-box superfamily protein
8			Glyma.08G100800	7731380	7737272	Leucine-rich repeat protein kinase family protein
8			Glyma.08G100900	7750214	7753043	response regulator 11
8			Glyma.08G101000	7754858	7756331	HXXXD-type acyl-transferase family protein
8			Glyma.08G101100	7762803	7770986	SRP72 RNA-binding domain
8			Glyma.08G101200	7777648	7781453	Ribonuclease inhibitor
8			Glyma.08G101300	7783123	7787744	myo-inositol oxygenase 4
8			Glyma.08G101400	7786430	7788380	Restriction endonuclease, type II-like superfamily protein
8			Glyma.08G101500	7801199	7808033	multidrug resistance-associated protein 3
8			Glyma.08G101700	7809420	7812331	multidrug resistance-associated protein 14
8			Glyma.08G101800	7815034	7818607	Ankyrin repeat family protein
8			Glyma.08G101900	7820506	7822709	lysine histidine transporter 1
8			Glyma.08G102000	7828786	7831334	Cation efflux family protein
8			Glyma.08G102100	7832596	7835793	NAD(P)-binding Rossmann-fold superfamily protein
8			Glyma.08G102300	7852398	7860539	DEAD/DEAH box RNA helicase family protein
8			Glyma.08G102400	7861186	7864074	Acid phosphatase/vanadium-dependent haloperoxidase-related protein
8			Glyma.08G102500	7867338	7870782	Remorin family protein
8			Glyma.08G102600	7873501	7880615	Protein kinase superfamily protein
8	rs16268025	16268025	Glyma.08G198900	16067696	16072851	Leucine-rich repeat protein kinase family protein
8			Glyma.08G199000	16078525	16083556	glucose-6-phosphate dehydrogenase 1
8			Glyma.08G199100	16083749	16085482	Tetratricopeptide repeat (TPR)-like superfamily protein
8			Glyma.08G199200	16085918	16090408	RNA polymerase transcriptional regulation mediator-related
8			Glyma.08G199300	16097802	16102237	myo-inositol oxygenase 1
8			Glyma.08G199400	16104743	16113986	Leucine-rich repeat transmembrane protein kinase protein
8			Glyma.08G199500	16120453	16122943	GDSL-like Lipase/Acylhydrolase superfamily protein
8			Glyma.08G199600	16123491	16127546	actin binding protein family
8			Glyma.08G199700	16130591	16137703	ATP-dependent peptidases;nucleotide binding;serine-type endopeptidases;DNA helicases;ATP binding;damaged DNA binding;nucleoside-triphosphatases
8			Glyma.08G199800	16137933	16142956	phosphofructokinase 3
8			Glyma.08G199900	16146033	16151741	Insulinase (Peptidase family M16) protein
8			Glyma.08G200000	16160032	16161728	HAD superfamily, subfamily IIIB acid phosphatase
8			Glyma.08G200100	16183201	16185271	HAD superfamily, subfamily IIIB acid phosphatase
8			Glyma.08G200200	16187816	16191151	HAD superfamily, subfamily IIIB acid phosphatase
8			Glyma.08G200400	16204825	16207943	IQ-domain 26
8			Glyma.08G200500	16217120	16222339	poly(A) polymerase 2
8			Glyma.08G200600	16223426	16229564	hexokinase 2
8			Glyma.08G200700	16232246	16235957	phytochrome-associated protein 1
8			Glyma.08G200800	16246816	16253923	protein kinase family protein / peptidoglycan-binding LysM domain-containing protein
8			Glyma.08G201000	16258261	16262687	hydroxyproline-rich glycoprotein family protein
8	rs16268025		Glyma.08G201100	16266131	16268320	HPT phosphotransmitter 4
8			Glyma.08G201200	16282204	16287957	NADP-malic enzyme 4
8			Glyma.08G201300	16293501	16303097	ABC-2 and Plant PDR ABC-type transporter family protein
8			Glyma.08G201400	16320946	16322946	downstream target of AGL15-4
8			Glyma.08G201600	16334022	16339935	Protein kinase family protein
8			Glyma.08G201800	16358075	16359318	Protein of unknown function (DUF1677)
8			Glyma.08G201900	16363578	16371608	Homeobox-leucine zipper family protein / lipid-binding START domain-containing protein
8			Glyma.08G202000	16375907	16384294	Homeobox-leucine zipper family protein / lipid-binding START domain-containing protein
8			Glyma.08G202100	16392090	16393264	GATA transcription factor 9
8			Glyma.08G202300	16425143	16426654	Integrase-type DNA-binding superfamily protein
8			Glyma.08G202500	16437976	16438134	Aluminium induced protein with YGL and LRDR motifs
8			Glyma.08G202700	16449212	16451139	cytochrome c oxidase 19-2
8			Glyma.08G202800	16452263	16459102	LETM1-like protein
8			Glyma.08G202900	16460848	16465506	ENTH/VHS family protein
8			Glyma.08G203000	16469763	16471666	delta tonoplast integral protein
14	rs3853672	3853672	Glyma.14G047800	3656157	3664931	Subtilisin-like serine endopeptidase family protein
14			Glyma.14G047900	3674124	3677641	Leucine-rich repeat receptor-like protein kinase family protein
14			Glyma.14G048000	3712870	3717676	Subtilisin-like serine endopeptidase family protein
14			Glyma.14G048100	3731114	3734460	Leucine-rich repeat receptor-like protein kinase family protein
14			Glyma.14G048200	3737773	3746209	Subtilisin-like serine endopeptidase family protein
14			Glyma.14G048300	3757241	3763917	Protein kinase family protein with leucine-rich repeat domain
14			Glyma.14G048400	3764482	3767466	O-Glycosyl hydrolases family 17 protein
14			Glyma.14G048500	3777252	3778553	Disease resistance protein (TIR-NBS-LRR class) family
14			Glyma.14G048600	3778838	3783437	disease resistance protein (TIR-NBS-LRR class), putative
14			Glyma.14G048800	3788271	3791968	Calcineurin-like metallo-phosphoesterase superfamily protein
14			Glyma.14G048900	3796970	3798508	ethylene-forming enzyme
14			Glyma.14G049000	3800978	3809714	ethylene-forming enzyme
14			Glyma.14G049200	3807941	3809714	ethylene-forming enzyme
14			Glyma.14G049300	3817671	3818054	Ankyrin-repeat containing protein
14			Glyma.14G049400	3819077	3824969	Ankyrin repeat family protein
14			Glyma.14G049500	3838137	3840136	ethylene-forming enzyme
14	rs3853672		Glyma.14G049600	3845462	3852112	Phosphotyrosine protein phosphatases superfamily protein
14			Glyma.14G049700	3880413	3888915	Transducin/WD40 repeat-like superfamily protein
14			Glyma.14G049800	3894755	3898890	Melibiase family protein
14			Glyma.14G049900	3900715	3905915	Melibiase family protein
14			Glyma.14G050000	3921293	3925973	Zinc finger C-x8-C-x5-C-x3-H type family protein
14			Glyma.14G050100	3931766	3932937	ethylene responsive element binding factor 3
14			Glyma.14G050200	3939136	3949310	histone mono-ubiquitination 2
14			Glyma.14G050400	3955324	3958129	Myzus persicae-induced lipase 1
14			Glyma.14G050600	3961456	3965431	PDI-like 2-2
14			Glyma.14G050700	3966617	3973497	centromere/kinetochore protein, putative (ZW10)
14			Glyma.14G050800	3974149	3977659	Mitochondrial transcription termination factor family protein
14			Glyma.14G050900	3977944	3980627	GDSL-like Lipase/Acylhydrolase superfamily protein
14			Glyma.14G051000	3992270	3996654	GDSL-like Lipase/Acylhydrolase superfamily protein
14			Glyma.14G051200	4005886	4011859	indole-3-butyric acid response 5
14			Glyma.14G051300	4020877	4025409	Metallo-hydrolase/oxidoreductase superfamily protein
14			Glyma.14G051400	4026306	4031542	lipid-binding serum glycoprotein family protein
14			Glyma.14G051500	4033758	4037731	IQ-domain 33
14			Glyma.14G051600	4049732	4050958	Copper transport protein family
15	rs38522986	38522986	Glyma.15G219600	38433708	38438520	thioredoxin domain-containing protein 9 homolog
15			Glyma.15G219800	38464690	38467299	CCT motif family protein
15			Glyma.15G219900	39455279	39458649	villin 4
18	rs46625879	46625879	Glyma.18G192600	46461597	46462033	eukaryotic elongation factor 5A-3
18			Glyma.18G192700	46467123	46467691	eukaryotic elongation factor 5A-1
18			Glyma.18G192800	46477230	46482494	Arabidopsis Inositol phosphorylceramide synthase 1
18			Glyma.18G192900	46536234	46539235	RING/FYVE/PHD zinc finger superfamily protein
18			Glyma.18G193000	46551622	46553113	ENTH/VHS family protein
18			Glyma.18G193100	46555412	46555582	ribosomal protein L32
18			Glyma.18G193200	46559987	46565879	laccase 7
18			Glyma.18G193300	46576771	46581234	laccase 8
18			Glyma.18G193400	46622868	46628926	Laccase/Diphenol oxidase family protein
18			Glyma.18G193600	46669124	46671854	high cyclic electron flow 1
18			Glyma.18G193800	46693001	46696315	receptor like protein 56
18			Glyma.18G193900	46708118	46709676	Concanavalin A-like lectin family protein
18			Glyma.18G194100	46733852	46737927	Werner syndrome-like exonuclease
18			Glyma.18G194200	46741486	46743647	Protein of unknown function (DUF674)
18			Glyma.18G194300	46748075	46748755	Werner syndrome-like exonuclease
18			Glyma.18G194400	46752736	46753377	Werner syndrome-like exonuclease
18			Glyma.18G194500	46755171	46755806	Werner syndrome-like exonuclease
